# Supplementary material for: Baseline haematological parameters in three common Australian frog species
Source: PeerJ. 2024 Jun 7;12:e17406. doi: 10.7717/peerj.17406 (PMC11164059; doi:10.7717/peerj.17406)
Supplement: Supplemental Information 1 — The data on white cell to red cell proportions; the data on white blood cell differentials; and the GLM (generalised linear model) statistical model results. [file peerj-12-17406-s001.xlsx]

## Sheet: Data Table 1 - White to red pro
	Species	ID	Date	RBC	Thrombocytes	Eosinophils	Monocytes	Lymphocytes	Neutrophils	Basophils	WBC	Total_blood_cell	WBC_RBC_ratio	WBC_prop	RBC_prop	Thromb_prop	Baso_prop_beta	Eosin_prop_beta	Ectoparasite	Ct	copies.reaction	Bd_Load	Log_Bd_load	Bd_Status	Total_Parasite_status	ID_unique	Sex	SVL	Mass	Notes
1	Crsi	9	2022-05-12	1062	33	0	1	122	6	1	130	1225	0.122411	0.106122	0.866939	0.0269388	0.0174767	1e-06	0	NA	NA	0	0	0	0	Crsi 9 12/5/2022	F	27.2	1.3
2	Crsi	10	2022-05-13	466	36	0	1	8	6	0	15	517	0.0321888	0.0290135	0.901354	0.0696325	1e-06	1e-06	0	NA	NA	0	0	0	0	Crsi 10 13/5/2022	M	24.7	1.1
3	Crsi	11	2022-05-13	556	43	0	5	17	21	0	43	642	0.0773381	0.0669782	0.866044	0.0669782	0.008001	0.008001	0	NA	NA	0	0	0	0	Crsi 11 13/5/2022	F	24.5	0.7
4	Crsi	12	2022-05-13	496	15	0	2	9	1	0	12	523	0.0241935	0.0229446	0.948375	0.0286807	1e-06	1e-06	0	NA	NA	0	0	0	0	Crsi 12 13/5/2022	M	24.5	1.3
5	Crsi	13	2022-05-13	539	19	0	0	13	23	0	36	594	0.0667904	0.0606061	0.907407	0.0319865	1e-06	1e-06	0	NA	NA	0	0	0	0	Crsi 13 13/5/2022	M	24.5	1.1
6	Crsi	14	2022-05-13	514	0	0	0	8	14	0	22	536	0.0428016	0.0410448	0.958955	0	1e-06	0.0121961	0	NA	NA	0	0	0	0	Crsi 14 13/5/2022	F	29	1.7
7	Crsi	14	2022-05-14	532	12	0	0	13	1	0	14	558	0.0263158	0.0250896	0.953405	0.0215054	0.0232568	0.0232568	0	NA	NA	0	0	0	0	Crsi 14 14/5/2022	F	26	1.5
8	Crsi	15	2022-05-13	548	14	0	0	3	2	0	5	567	0.00912409	0.00881834	0.96649	0.0246914	0.00730027	1e-06	0	NA	NA	0	0	0	0	Crsi 15 13/5/2022	M	29.1	0.9
9	Crsi	15	2022-05-14	550	12	1	4	8	1	0	14	576	0.0254545	0.0243056	0.954861	0.0208333	1e-06	0.0700647	0	NA	NA	0	0	0	0	Crsi 15 14/5/2022	M	22.9	1.2
10	Crsi	16	2022-05-13	1149	40	0	12	8	26	1	47	1236	0.0409051	0.0380259	0.929612	0.0323625	0.0235998	0.00295085	0	NA	NA	0	0	0	0	Crsi 16 13/5/2022	M	24.9	1.4
11	Crsi	16	2022-05-14	1088	51	1	2	0	3	3	9	1148	0.00827206	0.00783972	0.947735	0.0444251	0.0260233	0.00743594	0	NA	NA	0	0	0	0	Crsi 16 14/5/2022	M	22.8	1.3
12	Crsi	17	2022-05-13	1150	83	0	5	32	5	0	42	1275	0.0365217	0.0329412	0.901961	0.065098	0.0382785	1e-06	0	NA	NA	0	0	0	0	Crsi 17 13/5/2022	F	30.1	2.1
13	Crsi	17	2022-05-14	501	5	2	4	10	2	0	18	524	0.0359281	0.0343511	0.956107	0.00954198	0.015626	0.132814	0	33.76	11	1833.26	3.26322	1	1	Crsi 17 14/5/2022	M	25.4	2
14	Crsi	18	2022-05-13	546	17	0	3	5	5	0	13	576	0.0238095	0.0225694	0.947917	0.0295139	0.00719525	0.0215837	0	NA	NA	0	0	0	0	Crsi 18 13/5/2022	M	23.7	1.2
15	Crsi	18	2022-05-14	1619	63	0	4	19	5	1	29	1711	0.0179123	0.0169492	0.94623	0.0368206	0.0410105	0.0410105	0	NA	NA	0	0	0	0	Crsi 18 14/5/2022	M	20.3	0.9
16	Crsi	19	2022-05-13	519	11	0	0	10	14	0	24	554	0.0462428	0.0433213	0.936823	0.0198556	0.00649451	1e-06	0	NA	NA	0	0	0	0	Crsi 19 13/5/2022	M	24.5	1.2
17	Crsi	20	2022-05-13	533	38	1	0	2	13	0	16	587	0.0300188	0.0272572	0.908007	0.0647359	0.0289865	0.0144938	0	NA	NA	0	0	0	0	Crsi 20 13/5/2022	M	26.6	1.7
18	Crsi	21	2022-05-13	1151	16	0	12	33	10	0	55	1222	0.0477845	0.0450082	0.941899	0.0130933	0.0035471	1e-06	0	NA	NA	0	0	0	0	Crsi 21 13/5/2022	F	27.3	1.9
19	Crsi	22	2022-05-13	585	39	0	3	22	3	0	28	652	0.0478632	0.0429448	0.897239	0.059816	0.00571529	0.0171439	0	NA	NA	0	0	0	0	Crsi 22 13/5/2022	M	25.9	1.5
20	Crsi	23	2022-05-13	572	26	1	5	14	12	2	34	632	0.0594406	0.0537975	0.905063	0.0411392	0.0238105	0.0119058	0	NA	NA	0	0	0	0	Crsi 23 13/5/2022	M	29.9	1.4
21	Crsi	24	2022-05-13	531	13	0	0	3	1	1	5	549	0.0094162	0.00910747	0.967213	0.0236794	0.0283698	1e-06	0	34.36	7	1166.62	3.06693	1	1	Crsi 24 13/5/2022	M	23	1
22	Crsi	25	2022-05-13	501	13	0	3	10	2	0	15	529	0.0299401	0.0283554	0.94707	0.0245747	1e-06	1e-06	0	NA	NA	0	0	0	0	Crsi 25 13/5/2022	M	21.6	0.6
23	Crsi	26	2022-05-13	482	21	0	6	8	16	0	30	533	0.0622407	0.0562852	0.904315	0.0393996	0.0212776	1e-06	0	NA	NA	0	0	0	0	Crsi 26 13/5/2022	M	27.3	1.1
24	Crsi	27	2022-05-13	548	13	0	0	13	1	4	18	579	0.0328467	0.0310881	0.946459	0.0224525	0.045978	1e-06	0	NA	NA	0	0	0	0	Crsi 27 13/5/2022	F	27.7	1.7
25	Crsi	29	2022-05-13	502	4	0	1	5	7	0	13	519	0.0258964	0.0250482	0.967245	0.00770713	0.0163944	0.00546548	0	NA	NA	0	0	0	0	Crsi 29 13/5/2022	F	27	1.7
26	Crsi	30	2022-05-12	1231	18	0	1	32	57	0	90	1339	0.0731113	0.0672143	0.919343	0.0134429	0.0102838	1e-06	0	NA	NA	0	0	0	0	Crsi 30 12/5/2022	M	24.4	1
27	Crsi	30	2022-05-13	588	114	2	0	0	7	0	9	711	0.0153061	0.0126582	0.827004	0.160338	0.0265497	0.0177001	1	NA	NA	0	0	0	1	Crsi 30 13/5/2022	M	23.5	1.1
28	Crsi	32	2022-05-13	495	68	0	3	7	4	0	14	577	0.0282828	0.0242634	0.857886	0.117851	1e-06	1e-06	0	NA	NA	0	0	0	0	Crsi 32 13/5/2022	M	23.7	1.2
29	Crsi	40	2022-05-12	1193	21	0	2	3	12	0	17	1231	0.0142498	0.0138099	0.969131	0.0170593	0.00342566	0.00685032	0	NA	NA	0	0	0	0	Crsi 40 12/5/2022	Juv	21.2	0.7
30	Lidu	1	2022-05-12	509	3	2	3	2	1	0	8	520	0.0157171	0.0153846	0.978846	0.00576923	1e-06	0.222223	0	NA	NA	0	0	0	0	Lidu 1 12/5/2022	M	65.6	24	No back R toes
31	Lidu	1	2022-05-14	1076	9	12	4	10	6	0	32	1117	0.0297398	0.0286482	0.963295	0.0080573	1e-06	0.31915	0	NA	NA	0	0	0	0	Lidu 1 14/5/2022	F	72.6	39.8
32	Lidu	2	2022-05-11	1062	20	4	4	23	5	5	41	1123	0.0386064	0.0365094	0.945681	0.0178094	0.0744691	0.0904265	0	NA	NA	0	0	0	0	Lidu 2 11/5/2022	F	61.3	23.3
33	Lidu	3	2022-05-12	1075	14	2	14	16	4	0	36	1125	0.0334884	0.032	0.955556	0.0124444	1e-06	0.176191	0	NA	NA	0	0	0	0	Lidu 3 12/5/2022	M	58	20.9
34	Lidu	3	2022-05-13	573	12	1	1	16	0	0	18	603	0.0314136	0.0298507	0.950249	0.0199005	1e-06	0.0917441	0	NA	NA	0	0	0	0	Lidu 3 13/5/2022	F	57.3	15.8
35	Lidu	4	2022-05-11	574	22	8	1	10	4	2	25	621	0.043554	0.0402576	0.924316	0.0354267	0.030001	0.350001	0	NA	NA	0	0	0	0	Lidu 4 11/5/2022	F	71.7	38.8
36	Lidu	4	2022-05-12	578	6	4	1	27	5	7	44	628	0.0761246	0.0700637	0.920382	0.00955414	0.0752698	0.0967752	0	NA	NA	0	0	0	0	Lidu 4 12/5/2022	F	69.3	38.9
37	Lidu	4	2022-05-13	585	20	3	2	19	2	1	27	632	0.0461538	0.0427215	0.925633	0.0316456	0.00990199	0.128714	0	NA	NA	0	0	0	0	Lidu 4 13/5/2022	M	61.5	28.4
38	Lidu	5	2022-05-11	539	1	3	0	20	1	0	24	564	0.0445269	0.0425532	0.955674	0.00177305	0.0490206	0.0686285	0	NA	NA	0	0	0	0	Lidu 5 11/5/2022	F	69.6	38.3
39	Lidu	5	2022-05-12	1664	22	15	5	27	14	2	63	1749	0.0378606	0.0360206	0.951401	0.0125786	0.00914734	0.250001	0	NA	NA	0	0	0	0	Lidu 5 12/5/2022	M	66.3	33.6
40	Lidu	5	2022-05-13	579	5	0	4	11	3	0	18	602	0.0310881	0.0299003	0.961794	0.00830565	0.00917531	0.0183496	0	NA	NA	0	0	0	0	Lidu 5 13/5/2022	F	54.5	14.8
41	Lidu	6	2022-05-11	500	7	17	2	1	4	2	26	533	0.052	0.0487805	0.938086	0.0131332	0.0594069	0.475249	0	NA	NA	0	0	0	0	Lidu 6 11/5/2022	F	72.2	42.5
42	Lidu	6	2022-05-12	534	0	5	1	9	4	1	20	554	0.0374532	0.0361011	0.963899	0	0.031251	0.229168	0	NA	NA	0	0	0	0	Lidu 6 12/5/2022	M	65.5	29.8	Smelly
43	Lidu	6	2022-05-13	513	2	3	2	9	1	0	15	530	0.0292398	0.0283019	0.967925	0.00377358	1e-06	0.0577788	0	NA	NA	0	0	0	0	Lidu 6 13/5/2022	M	51.8	13.8
44	Lidu	7	2022-05-11	530	2	0	2	17	0	1	20	552	0.0377358	0.0362319	0.960145	0.00362319	0.050001	1e-06	0	NA	NA	0	0	0	0	Lidu 7 11/5/2022	M	71.7	36.6
45	Lidu	7	2022-05-13	1014	28	8	4	23	4	0	39	1081	0.0384615	0.0360777	0.93802	0.0259019	1e-06	0.243903	0	NA	NA	0	0	0	0	Lidu 7 13/5/2022	M	56.7	20.1
46	Lidu	8	2022-05-11	1576	29	10	4	0	0	0	14	1619	0.00888325	0.00864731	0.97344	0.0179123	1e-06	0.216081	0	NA	NA	0	0	0	0	Lidu 8 11/5/2022	F	59.3	18.4
47	Lidu	9	2022-05-11	2627	122	15	3	28	12	11	69	2818	0.0262657	0.0244855	0.932221	0.0432931	0.0746616	0.153847	0	NA	NA	0	0	0	0	Lidu 9 11/5/2022	F	71.1	42.6
48	Lidu	10	2022-05-11	2114	4	28	2	42	14	10	96	2214	0.0454115	0.0433604	0.954833	0.00180668	0.062202	0.344499	0	NA	NA	0	0	0	0	Lidu 10 11/5/2022	Juv	73.1	39.8
49	Lidu	10	2022-05-14	1575	53	3	7	42	2	0	54	1682	0.0342857	0.0321046	0.936385	0.0315101	0.0285724	0.0285724	0	NA	NA	0	0	0	0	Lidu 10 14/5/2022	Juv	49	4.9
50	Lidu	11	2022-05-11	563	21	4	2	5	5	0	16	600	0.0284192	0.0266667	0.938333	0.035	1e-06	0.102274	0	NA	NA	0	0	0	0	Lidu 11 11/5/2022	M	36.3	4.3
51	Lidu	18	2022-05-11	1093	23	0	1	22	3	3	29	1145	0.0265325	0.0253275	0.954585	0.0200873	0.115208	0.0414757	0	NA	NA	0	0	0	0	Lidu 18 11/5/2022	F	61.7	20.8
52	Lipa	3	2022-05-14	610	57	0	6	21	6	1	34	701	0.0557377	0.0485021	0.870185	0.0813124	0.00970974	1e-06	0	NA	NA	0	0	0	0	Lipa 3 14/5/2022	F	39.6	4.4
53	Lipa	4	2022-05-14	531	23	0	6	45	8	0	59	613	0.111111	0.096248	0.866232	0.0375204	0.0115617	0.00578135	0	NA	NA	0	0	0	0	Lipa 4 14/5/2022	F	38.6	4
54	Lipa	7	2022-05-12	1666	133	0	10	28	4	0	42	1841	0.0252101	0.0228137	0.904943	0.0722433	0.00454645	1e-06	0	NA	NA	0	0	0	0	Lipa 7 12/5/2022	F	42.8	5.7
55	Lipa	7	2022-05-14	545	12	0	7	8	0	1	16	573	0.0293578	0.0279232	0.951134	0.0209424	0.0173923	1e-06	0	NA	NA	0	0	0	0	Lipa 7 14/5/2022	F	47.8	3.5
56	Lipa	8	2022-05-14	530	0	0	2	12	6	0	20	550	0.0377358	0.0363636	0.963636	0	1e-06	1e-06	0	NA	NA	0	0	0	0	Lipa 8 14/5/2022	F	49.8	4.2
57	Lipa	10	2022-05-12	598	17	0	6	16	1	0	23	638	0.0384615	0.0360502	0.937304	0.0266458	1e-06	1e-06	0	NA	NA	0	0	0	0	Lipa 10 12/5/2022	F	35.6	3.1
58	Lipa	11	2022-05-12	545	26	0	3	46	12	0	61	632	0.111927	0.096519	0.862342	0.0411392	1e-06	1e-06	0	NA	NA	0	0	0	0	Lipa 11 12/5/2022	F	27.2	0.8
59	Lipa	11	2022-05-14	503	25	0	1	31	14	1	47	575	0.0934394	0.0817391	0.874783	0.0434783	0.0204092	1e-06	0	NA	NA	0	0	0	0	Lipa 11 14/5/2022	F	46.1	3.4
60	Lipa	12	2022-05-14	541	0	0	0	7	0	0	7	548	0.012939	0.0127737	0.987226	0	1e-06	1e-06	0	NA	NA	0	0	0	0	Lipa 12 14/5/2022	F	48	3.8
61	Lipa	13	2022-05-14	506	58	0	5	50	0	0	55	619	0.108696	0.088853	0.817447	0.0936995	1e-06	1e-06	0	NA	NA	0	0	0	0	Lipa 13 14/5/2022	M	31.1	1.8
62	Lipa	14	2022-05-12	513	19	0	4	26	4	2	36	568	0.0701754	0.0633803	0.903169	0.0334507	0.0144938	1e-06	0	26.53	1180.4	196725	5.29386	1	1	Lipa 14 12/5/2022	M	27.1	0.9
63	Lipa	15	2022-05-12	528	17	0	1	25	1	0	27	572	0.0511364	0.0472028	0.923077	0.0297203	1e-06	1e-06	0	37.81	0.6	99.996	1.99998	1	1	Lipa 15 12/5/2022	M	24.7	0.7
64	Lipa	17	2022-05-12	529	12	0	6	35	22	0	63	604	0.119093	0.104305	0.875828	0.0198676	1e-06	1e-06	0	NA	NA	0	0	0	0	Lipa 17 12/5/2022	F	25.1	0.9
65	Lipa	19	2022-05-12	635	7	0	1	39	1	0	41	683	0.0645669	0.0600293	0.929722	0.0102489	1e-06	1e-06	0	NA	NA	0	0	0	0	Lipa 19 12/5/2022	Juv	22.6	0.4
66	Lipa	21	2022-05-12	507	12	0	0	41	1	0	42	561	0.0828402	0.0748663	0.903743	0.0213904	1e-06	1e-06	0	NA	NA	0	0	0	0	Lipa 21 12/5/2022	F	24.1	0.8
67	Lipa	22	2022-05-12	505	9	0	4	17	0	0	21	535	0.0415842	0.0392523	0.943925	0.0168224	1e-06	1e-06	0	NA	NA	0	0	0	0	Lipa 22 12/5/2022	Juv	22.3	0.5
68	Lipa	23	2022-05-12	503	0	0	0	5	4	0	9	512	0.0178926	0.0175781	0.982422	0	1e-06	1e-06	0	NA	NA	0	0	0	0	Lipa 23 12/5/2022	Juv	22.6	0.6
69	Lipa	24	2022-05-12	504	16	0	1	28	0	0	29	549	0.0575397	0.0528233	0.918033	0.0291439	1e-06	1e-06	0	NA	NA	0	0	0	0	Lipa 24 12/5/2022	Juv	25.2	0.7
70	Lipa	25	2022-05-11	522	8	0	1	8	4	0	13	543	0.0249042	0.0239411	0.961326	0.014733	1e-06	1e-06	0	NA	NA	0	0	0	0	Lipa 25 11/5/2022	F	40.9	4.2
71	Lipa	25	2022-05-12	1108	37	0	1	34	0	0	35	1180	0.0315884	0.029661	0.938983	0.0313559	1e-06	1e-06	0	NA	NA	0	0	0	0	Lipa 25 12/5/2022	Juv	24.5	0.8
72	Lipa	26	2022-05-11	554	0	0	2	35	1	0	38	592	0.0685921	0.0641892	0.935811	0	1e-06	1e-06	0	NA	NA	0	0	0	0	Lipa 26 11/5/2022	F	33.4	0.9
73	Lipa	26	2022-05-12	530	20	0	1	10	1	0	12	562	0.0226415	0.0213523	0.94306	0.0355872	1e-06	1e-06	0	35.99	2	333.32	2.52286	1	1	Lipa 26 12/5/2022	Juv	27.3	1.1
74	Lipa	27	2022-05-11	1022	23	2	18	42	40	0	102	1147	0.0998043	0.0889276	0.89102	0.0200523	0.00352213	0.0176066	1	NA	NA	0	0	0	1	Lipa 27 11/5/2022	F	33.7	2.4	Ectoparasite
75	Lipa	27	2022-05-12	1185	39	0	3	44	3	0	50	1274	0.0421941	0.0392465	0.930141	0.0306122	0.0113218	1e-06	0	NA	NA	0	0	0	0	Lipa 27 12/5/2022	Juv	24	0.8
76	Lipa	28	2022-05-12	515	9	0	3	6	0	0	9	533	0.0174757	0.0168856	0.966229	0.0168856	1e-06	1e-06	0	NA	NA	0	0	0	0	Lipa 28 12/5/2022	Juv	24.7	0.9
77	Lipa	32	2022-05-12	532	19	0	1	5	0	0	6	557	0.0112782	0.010772	0.955117	0.0341113	1e-06	1e-06	0	NA	NA	0	0	0	0	Lipa 32 12/5/2022	Juv	23.7	0.7
78	Lipa	34	2022-05-12	552	9	0	0	11	1	0	12	573	0.0217391	0.0209424	0.963351	0.0157068	1e-06	1e-06	0	NA	NA	0	0	0	0	Lipa 34 12/5/2022	Juv	24.7	0.7
79	Lipa	34	2022-05-13	504	35	0	7	15	4	0	26	565	0.0515873	0.0460177	0.892035	0.0619469	0.00769331	1e-06	0	NA	NA	0	0	0	0	Lipa 34 13/5/2022	M	31.3	1.7
80	Lipa	35	2022-05-12	516	1	0	2	12	3	0	17	534	0.0329457	0.0318352	0.966292	0.00187266	1e-06	1e-06	0	NA	NA	0	0	0	0	Lipa 35 12/5/2022	Juv	26.6	1.2
81	Lipa	36	2022-05-12	1512	101	0	22	73	13	0	108	1721	0.0714286	0.0627542	0.878559	0.0586868	0.0144938	1e-06	0	NA	NA	0	0	0	0	Lipa 36 12/5/2022	Juv	27.6	0.9
82	Lipa	36	2022-05-13	510	5	0	4	17	4	0	25	540	0.0490196	0.0462963	0.944444	0.00925926	1e-06	1e-06	0	NA	NA	0	0	0	0	Lipa 36 13/5/2022	M	32.4	2.2
83	Lipa	37	2022-05-13	940	13	0	5	34	2	0	41	994	0.043617	0.0412475	0.945674	0.0130785	0.00757676	1e-06	0	NA	NA	0	0	0	0	Lipa 37 13/5/2022	F	37.1	2.2
84	Lipa	39	2022-05-12	1181	12	0	2	35	1	0	38	1231	0.0321761	0.0308692	0.959383	0.00974817	1e-06	1e-06	0	NA	NA	0	0	0	0	Lipa 39 12/5/2022	F	37.3	3.8
85	Lipa	39	2022-05-13	558	11	0	0	7	3	0	10	579	0.0179211	0.0172712	0.963731	0.0189983	1e-06	1e-06	0	NA	NA	0	0	0	0	Lipa 39 13/5/2022	M	32.2	1.9
86	Lipa	40	2022-05-13	517	11	0	0	13	2	1	16	544	0.0309478	0.0294118	0.950368	0.0202206	0.0150386	1e-06	0	NA	NA	0	0	0	0	Lipa 40 13/5/2022	M	34.3	2.1
87	Lipa	41	2022-05-12	1384	17	0	4	50	5	0	59	1460	0.0426301	0.040411	0.947945	0.0116438	1e-06	1e-06	0	NA	NA	0	0	0	0	Lipa 41 12/5/2022	Juv	19.3	0.5
88	Lipa	41	2022-05-13	580	20	0	1	2	2	0	5	605	0.00862069	0.00826446	0.958678	0.0330579	1e-06	1e-06	0	NA	NA	0	0	0	0	Lipa 41 13/5/2022	F	37.1	3
89	Lipa	42	2022-05-12	2633	70	0	10	25	5	0	40	2743	0.0151918	0.0145826	0.959898	0.0255195	0.0182196	1e-06	0	NA	NA	0	0	0	0	Lipa 42 12/5/2022	Juv	24.5	0.9
90	Lipa	42	2022-05-13	582	11	0	5	13	8	0	26	619	0.0446735	0.0420032	0.940226	0.0177706	0.0359722	1e-06	0	NA	NA	0	0	0	0	Lipa 42 13/5/2022	M	33.1	2
91	Lipa	43	2022-05-13	447	4	0	1	2	3	1	7	458	0.01566	0.0152838	0.975983	0.00873362	0.0434793	1e-06	0	28.56	319	53164.5	4.72562	1	1	Lipa 43 13/5/2022	M	32.5	1.6
92	Lipa	44	2022-05-13	798	9	0	4	1	0	0	5	812	0.00626566	0.00615763	0.982759	0.0110837	0.0431044	1e-06	0	NA	NA	0	0	0	0	Lipa 44 13/5/2022	M	32.9	2.1	Missing FR finger 3

## Sheet: Data Table 2 - White differenti
	Species	ID	Date	Eosinophils	Monocytes	Lymphocytes	Neutrophils	Basophils	WBC_Total	Eosin_prop	Mono_prop	Lympho_prop	Neutro_prop	Baso_prop	Baso_prop_beta	Eosin_prop_beta	Ectoparasite	Well_number	qPCR_sample_name	Ct	copies.reaction	Bd_Load	Log_Bd_load	Bd_Status	Total_Parasite_status	ID_unique	Sex	SVL	Mass	Notes
1	Crsi	9	2022-05-12	0	14	462	30	9	515	0	0.0271845	0.897087	0.0582524	0.0174757	0.0174767	1e-06	0	NA	NA	NA	NA	0	0	0	0	Crsi 9 12/5/2022	F	27.2	1.3
2	Crsi	10	2022-05-13	0	14	48	40	0	102	0	0.137255	0.470588	0.392157	0	1e-06	1e-06	0	NA	NA	NA	NA	0	0	0	0	Crsi 10 13/5/2022	M	24.7	1.1
3	Crsi	11	2022-05-13	1	7	50	66	1	125	0.008	0.056	0.4	0.528	0.008	0.008001	0.008001	0	NA	NA	NA	NA	0	0	0	0	Crsi 11 13/5/2022	F	24.5	0.7
4	Crsi	12	2022-05-13	0	10	85	25	0	120	0	0.0833333	0.708333	0.208333	0	1e-06	1e-06	0	NA	NA	NA	NA	0	0	0	0	Crsi 12 13/5/2022	M	24.5	1.3
5	Crsi	13	2022-05-13	0	5	46	87	0	138	0	0.0362319	0.333333	0.630435	0	1e-06	1e-06	0	NA	NA	NA	NA	0	0	0	0	Crsi 13 13/5/2022	M	24.5	1.1
6	Crsi	14	2022-05-13	2	9	39	114	0	164	0.0121951	0.054878	0.237805	0.695122	0	1e-06	0.0121961	0	NA	NA	NA	NA	0	0	0	0	Crsi 14 13/5/2022	F	29	1.7
7	Crsi	14	2022-05-14	4	2	133	29	4	172	0.0232558	0.0116279	0.773256	0.168605	0.0232558	0.0232568	0.0232568	0	NA	NA	NA	NA	0	0	0	0	Crsi 14 14/5/2022	F	26	1.5
8	Crsi	15	2022-05-13	0	21	65	50	1	137	0	0.153285	0.474453	0.364964	0.00729927	0.00730027	1e-06	0	NA	NA	NA	NA	0	0	0	0	Crsi 15 13/5/2022	M	29.1	0.9
9	Crsi	15	2022-05-14	11	13	124	9	0	157	0.0700637	0.0828025	0.789809	0.0573248	0	1e-06	0.0700647	0	NA	NA	NA	NA	0	0	0	0	Crsi 15 14/5/2022	M	22.9	1.2
10	Crsi	16	2022-05-13	1	56	76	198	8	339	0.00294985	0.165192	0.224189	0.584071	0.0235988	0.0235998	0.00295085	0	NA	NA	NA	NA	0	0	0	0	Crsi 16 13/5/2022	M	24.9	1.4
11	Crsi	16	2022-05-14	2	20	140	100	7	269	0.00743494	0.0743494	0.520446	0.371747	0.0260223	0.0260233	0.00743594	0	NA	NA	NA	NA	0	0	0	0	Crsi 16 14/5/2022	M	22.8	1.3
12	Crsi	17	2022-05-13	0	31	142	28	8	209	0	0.148325	0.679426	0.133971	0.0382775	0.0382785	1e-06	0	NA	NA	NA	NA	0	0	0	0	Crsi 17 13/5/2022	F	30.1	2.1
13	Crsi	17	2022-05-14	17	10	65	34	2	128	0.132812	0.078125	0.507812	0.265625	0.015625	0.015626	0.132814	0	39	14/05/2022 Site6 CRSI17	33.76	11	1833.26	3.26322	1	1	Crsi 17 14/5/2022	M	25.4	2
14	Crsi	18	2022-05-13	3	7	81	47	1	139	0.0215827	0.0503597	0.582734	0.338129	0.00719425	0.00719525	0.0215837	0	NA	NA	NA	NA	0	0	0	0	Crsi 18 13/5/2022	M	23.7	1.2
15	Crsi	18	2022-05-14	13	29	179	83	13	317	0.0410095	0.0914826	0.564669	0.26183	0.0410095	0.0410105	0.0410105	0	NA	NA	NA	NA	0	0	0	0	Crsi 18 14/5/2022	M	20.3	0.9
16	Crsi	19	2022-05-13	0	1	61	91	1	154	0	0.00649351	0.396104	0.590909	0.00649351	0.00649451	1e-06	0	NA	NA	NA	NA	0	0	0	0	Crsi 19 13/5/2022	M	24.5	1.2
17	Crsi	20	2022-05-13	2	1	40	91	4	138	0.0144928	0.00724638	0.289855	0.65942	0.0289855	0.0289865	0.0144938	0	NA	NA	NA	NA	0	0	0	0	Crsi 20 13/5/2022	M	26.6	1.7
18	Crsi	21	2022-05-13	0	58	88	135	1	282	0	0.205674	0.312057	0.478723	0.0035461	0.0035471	1e-06	0	NA	NA	NA	NA	0	0	0	0	Crsi 21 13/5/2022	F	27.3	1.9
19	Crsi	22	2022-05-13	3	4	136	31	1	175	0.0171429	0.0228571	0.777143	0.177143	0.00571429	0.00571529	0.0171439	0	NA	NA	NA	NA	0	0	0	0	Crsi 22 13/5/2022	M	25.9	1.5
20	Crsi	23	2022-05-13	2	22	93	47	4	168	0.0119048	0.130952	0.553571	0.279762	0.0238095	0.0238105	0.0119058	0	NA	NA	NA	NA	0	0	0	0	Crsi 23 13/5/2022	M	29.9	1.4
21	Crsi	24	2022-05-13	0	6	93	38	4	141	0	0.0425532	0.659574	0.269504	0.0283688	0.0283698	1e-06	0	2	13/05/2022 Site4 CRSI24	34.36	7	1166.62	3.06693	1	1	Crsi 24 13/5/2022	M	23	1
22	Crsi	25	2022-05-13	0	7	75	47	0	129	0	0.0542636	0.581395	0.364341	0	1e-06	1e-06	0	NA	NA	NA	NA	0	0	0	0	Crsi 25 13/5/2022	M	21.6	0.6
23	Crsi	26	2022-05-13	0	25	42	71	3	141	0	0.177305	0.297872	0.503546	0.0212766	0.0212776	1e-06	0	NA	NA	NA	NA	0	0	0	0	Crsi 26 13/5/2022	M	27.3	1.1
24	Crsi	27	2022-05-13	0	22	133	11	8	174	0	0.126437	0.764368	0.0632184	0.045977	0.045978	1e-06	0	NA	NA	NA	NA	0	0	0	0	Crsi 27 13/5/2022	F	27.7	1.7
25	Crsi	29	2022-05-13	1	11	58	110	3	183	0.00546448	0.0601093	0.31694	0.601093	0.0163934	0.0163944	0.00546548	0	NA	NA	NA	NA	0	0	0	0	Crsi 29 13/5/2022	F	27	1.7
26	Crsi	30	2022-05-12	0	12	133	240	4	389	0	0.0308483	0.341902	0.616967	0.0102828	0.0102838	1e-06	0	NA	NA	NA	NA	0	0	0	0	Crsi 30 12/5/2022	M	24.4	1
27	Crsi	30	2022-05-13	2	10	60	38	3	113	0.0176991	0.0884956	0.530973	0.336283	0.0265487	0.0265497	0.0177001	1	NA	NA	NA	NA	0	0	0	1	Crsi 30 13/5/2022	M	23.5	1.1
28	Crsi	32	2022-05-13	0	12	80	64	0	156	0	0.0769231	0.512821	0.410256	0	1e-06	1e-06	0	NA	NA	NA	NA	0	0	0	0	Crsi 32 13/5/2022	M	23.7	1.2
29	Crsi	40	2022-05-12	2	19	122	148	1	292	0.00684931	0.0650685	0.417808	0.506849	0.00342466	0.00342566	0.00685032	0	NA	NA	NA	NA	0	0	0	0	Crsi 40 12/5/2022	Juv	21.2	0.7
30	Lidu	1	2022-05-14	75	33	92	35	0	235	0.319149	0.140426	0.391489	0.148936	0	1e-06	0.31915	0	NA	NA	NA	NA	0	0	0	0	Lidu 1 14/5/2022	F	72.6	39.8
31	Lidu	2	2022-05-11	17	44	82	31	14	188	0.0904255	0.234043	0.43617	0.164894	0.0744681	0.0744691	0.0904265	0	NA	NA	NA	NA	0	0	0	0	Lidu 2 11/5/2022	F	61.3	23.3
32	Lidu	3	2022-05-12	37	74	70	29	0	210	0.17619	0.352381	0.333333	0.138095	0	1e-06	0.176191	0	NA	NA	NA	NA	0	0	0	0	Lidu 3 12/5/2022	M	58	20.9
33	Lidu	3	2022-05-13	10	30	61	8	0	109	0.0917431	0.275229	0.559633	0.0733945	0	1e-06	0.0917441	0	NA	NA	NA	NA	0	0	0	0	Lidu 3 13/5/2022	F	57.3	15.8
34	Lidu	4	2022-05-11	35	11	44	7	3	100	0.35	0.11	0.44	0.07	0.03	0.030001	0.350001	0	NA	NA	NA	NA	0	0	0	0	Lidu 4 11/5/2022	F	71.7	38.8
35	Lidu	4	2022-05-12	9	3	56	18	7	93	0.0967742	0.0322581	0.602151	0.193548	0.0752688	0.0752698	0.0967752	0	NA	NA	NA	NA	0	0	0	0	Lidu 4 12/5/2022	F	69.3	38.9
36	Lidu	4	2022-05-13	13	13	62	12	1	101	0.128713	0.128713	0.613861	0.118812	0.00990099	0.00990199	0.128714	0	NA	NA	NA	NA	0	0	0	0	Lidu 4 13/5/2022	M	61.5	28.4
37	Lidu	5	2022-05-11	7	8	70	12	5	102	0.0686275	0.0784314	0.686275	0.117647	0.0490196	0.0490206	0.0686285	0	NA	NA	NA	NA	0	0	0	0	Lidu 5 11/5/2022	F	69.6	38.3
38	Lidu	5	2022-05-12	82	40	105	98	3	328	0.25	0.121951	0.320122	0.29878	0.00914634	0.00914734	0.250001	0	NA	NA	NA	NA	0	0	0	0	Lidu 5 12/5/2022	M	66.3	33.6
39	Lidu	5	2022-05-13	2	23	68	15	1	109	0.0183486	0.211009	0.623853	0.137615	0.00917431	0.00917531	0.0183496	0	NA	NA	NA	NA	0	0	0	0	Lidu 5 13/5/2022	F	54.5	14.8
40	Lidu	6	2022-05-11	48	4	33	10	6	101	0.475248	0.039604	0.326733	0.0990099	0.0594059	0.0594069	0.475249	0	NA	NA	NA	NA	0	0	0	0	Lidu 6 11/5/2022	F	72.2	42.5
41	Lidu	6	2022-05-12	22	6	51	14	3	96	0.229167	0.0625	0.53125	0.145833	0.03125	0.031251	0.229168	0	NA	NA	NA	NA	0	0	0	0	Lidu 6 12/5/2022	M	65.5	29.8	Smelly
42	Lidu	6	2022-05-13	13	67	130	15	0	225	0.0577778	0.297778	0.577778	0.0666667	0	1e-06	0.0577788	0	NA	NA	NA	NA	0	0	0	0	Lidu 6 13/5/2022	M	51.8	13.8
43	Lidu	7	2022-05-13	60	21	128	37	0	246	0.243902	0.0853659	0.520325	0.150407	0	1e-06	0.243903	0	NA	NA	NA	NA	0	0	0	0	Lidu 7 13/5/2022	M	56.7	20.1
44	Lidu	8	2022-05-11	43	30	85	41	0	199	0.21608	0.150754	0.427136	0.20603	0	1e-06	0.216081	0	NA	NA	NA	NA	0	0	0	0	Lidu 8 11/5/2022	F	59.3	18.4
45	Lidu	9	2022-05-11	68	53	209	79	33	442	0.153846	0.11991	0.472851	0.178733	0.0746606	0.0746616	0.153847	0	NA	NA	NA	NA	0	0	0	0	Lidu 9 11/5/2022	F	71.1	42.6
46	Lidu	10	2022-05-11	144	36	168	44	26	418	0.344498	0.0861244	0.401914	0.105263	0.062201	0.062202	0.344499	0	NA	NA	NA	NA	0	0	0	0	Lidu 10 11/5/2022	Juv	73.1	39.8
47	Lidu	10	2022-05-14	4	18	110	4	4	140	0.0285714	0.128571	0.785714	0.0285714	0.0285714	0.0285724	0.0285724	0	NA	NA	NA	NA	0	0	0	0	Lidu 10 14/5/2022	Juv	49	4.9
48	Lidu	11	2022-05-11	18	36	77	45	0	176	0.102273	0.204545	0.4375	0.255682	0	1e-06	0.102274	0	NA	NA	NA	NA	0	0	0	0	Lidu 11 11/5/2022	M	36.3	4.3
49	Lidu	18	2022-05-11	9	26	126	31	25	217	0.0414747	0.119816	0.580645	0.142857	0.115207	0.115208	0.0414757	0	NA	NA	NA	NA	0	0	0	0	Lidu 18 11/5/2022	F	61.7	20.8
50	Lipa	3	2022-05-14	0	16	76	10	1	103	0	0.15534	0.737864	0.0970874	0.00970874	0.00970974	1e-06	0	NA	NA	NA	NA	0	0	0	0	Lipa 3 14/5/2022	F	39.6	4.4
51	Lipa	4	2022-05-14	1	38	122	10	2	173	0.00578035	0.219653	0.705202	0.0578035	0.0115607	0.0115617	0.00578135	0	NA	NA	NA	NA	0	0	0	0	Lipa 4 14/5/2022	F	38.6	4
52	Lipa	6	2022-05-14	0	28	49	12	5	94	0	0.297872	0.521277	0.12766	0.0531915	0.0531925	1e-06	0	NA	NA	NA	NA	0	0	0	0	Lipa 6 14/5/2022	F	46.6	3.8
53	Lipa	7	2022-05-12	0	46	156	17	1	220	0	0.209091	0.709091	0.0772727	0.00454546	0.00454645	1e-06	0	NA	NA	NA	NA	0	0	0	0	Lipa 7 12/5/2022	F	42.8	5.7
54	Lipa	7	2022-05-14	0	25	71	17	2	115	0	0.217391	0.617391	0.147826	0.0173913	0.0173923	1e-06	0	NA	NA	NA	NA	0	0	0	0	Lipa 7 14/5/2022	F	47.8	3.5
55	Lipa	8	2022-05-14	0	14	63	18	0	95	0	0.147368	0.663158	0.189474	0	1e-06	1e-06	0	NA	NA	NA	NA	0	0	0	0	Lipa 8 14/5/2022	F	49.8	4.2
56	Lipa	10	2022-05-12	0	43	168	17	0	228	0	0.188596	0.736842	0.0745614	0	1e-06	1e-06	0	NA	NA	NA	NA	0	0	0	0	Lipa 10 12/5/2022	F	35.6	3.1
57	Lipa	11	2022-05-12	0	7	75	26	0	108	0	0.0648148	0.694444	0.240741	0	1e-06	1e-06	0	NA	NA	NA	NA	0	0	0	0	Lipa 11 12/5/2022	F	27.2	0.8
58	Lipa	11	2022-05-14	0	3	60	33	2	98	0	0.0306122	0.612245	0.336735	0.0204082	0.0204092	1e-06	0	NA	NA	NA	NA	0	0	0	0	Lipa 11 14/5/2022	F	46.1	3.4
59	Lipa	12	2022-05-14	0	22	71	8	0	101	0	0.217822	0.70297	0.0792079	0	1e-06	1e-06	0	NA	NA	NA	NA	0	0	0	0	Lipa 12 14/5/2022	F	48	3.8
60	Lipa	13	2022-05-14	0	7	91	2	0	100	0	0.07	0.91	0.02	0	1e-06	1e-06	0	NA	NA	NA	NA	0	0	0	0	Lipa 13 14/5/2022	M	31.1	1.8
61	Lipa	14	2022-05-12	0	11	117	8	2	138	0	0.0797101	0.847826	0.057971	0.0144928	0.0144938	1e-06	0	14	12/05/2022 Site3 LIPA14	26.53	1180.4	196725	5.29386	1	1	Lipa 14 12/5/2022	M	27.1	0.9
62	Lipa	15	2022-05-12	0	7	91	4	0	102	0	0.0686275	0.892157	0.0392157	0	1e-06	1e-06	0	15	12/05/2022 Site3 LIPA15	37.81	0.6	99.996	1.99998	1	1	Lipa 15 12/5/2022	M	24.7	0.7
63	Lipa	17	2022-05-12	0	12	60	49	0	121	0	0.0991736	0.495868	0.404959	0	1e-06	1e-06	0	NA	NA	NA	NA	0	0	0	0	Lipa 17 12/5/2022	F	25.1	0.9
64	Lipa	19	2022-05-12	0	5	92	2	0	99	0	0.0505051	0.929293	0.020202	0	1e-06	1e-06	0	NA	NA	NA	NA	0	0	0	0	Lipa 19 12/5/2022	Juv	22.6	0.4
65	Lipa	21	2022-05-12	0	4	90	5	0	99	0	0.040404	0.909091	0.0505051	0	1e-06	1e-06	0	NA	NA	NA	NA	0	0	0	0	Lipa 21 12/5/2022	F	24.1	0.8
66	Lipa	23	2022-05-12	0	4	86	10	0	100	0	0.04	0.86	0.1	0	1e-06	1e-06	0	NA	NA	NA	NA	0	0	0	0	Lipa 23 12/5/2022	Juv	22.6	0.6
67	Lipa	25	2022-05-12	0	22	168	9	0	199	0	0.110553	0.844221	0.0452261	0	1e-06	1e-06	0	NA	NA	NA	NA	0	0	0	0	Lipa 25 12/5/2022	Juv	24.5	0.8
68	Lipa	26	2022-05-11	0	3	87	10	0	100	0	0.03	0.87	0.1	0	1e-06	1e-06	0	NA	NA	NA	NA	0	0	0	0	Lipa 26 11/5/2022	F	33.4	0.9
69	Lipa	26	2022-05-12	0	16	92	6	0	114	0	0.140351	0.807018	0.0526316	0	1e-06	1e-06	0	26	12/05/2022 Site3 LIPA26	35.99	2	333.32	2.52286	1	1	Lipa 26 12/5/2022	Juv	27.3	1.1
70	Lipa	27	2022-05-11	5	35	156	87	1	284	0.0176056	0.123239	0.549296	0.306338	0.00352113	0.00352213	0.0176066	1	NA	NA	NA	NA	0	0	0	1	Lipa 27 11/5/2022	F	33.7	2.4	Ectoparasite
71	Lipa	27	2022-05-12	0	15	234	13	3	265	0	0.0566038	0.883019	0.0490566	0.0113208	0.0113218	1e-06	0	NA	NA	NA	NA	0	0	0	0	Lipa 27 12/5/2022	Juv	24	0.8
72	Lipa	28	2022-05-12	0	18	81	4	0	103	0	0.174757	0.786408	0.038835	0	1e-06	1e-06	0	NA	NA	NA	NA	0	0	0	0	Lipa 28 12/5/2022	Juv	24.7	0.9
73	Lipa	32	2022-05-12	0	11	71	13	0	95	0	0.115789	0.747368	0.136842	0	1e-06	1e-06	0	NA	NA	NA	NA	0	0	0	0	Lipa 32 12/5/2022	Juv	23.7	0.7
74	Lipa	34	2022-05-13	0	7	110	12	1	130	0	0.0538462	0.846154	0.0923077	0.00769231	0.00769331	1e-06	0	NA	NA	NA	NA	0	0	0	0	Lipa 34 13/5/2022	M	31.3	1.7
75	Lipa	35	2022-05-12	0	9	67	23	0	99	0	0.0909091	0.676768	0.232323	0	1e-06	1e-06	0	NA	NA	NA	NA	0	0	0	0	Lipa 35 12/5/2022	Juv	26.6	1.2
76	Lipa	36	2022-05-12	0	35	141	28	3	207	0	0.169082	0.681159	0.135266	0.0144928	0.0144938	1e-06	0	NA	NA	NA	NA	0	0	0	0	Lipa 36 12/5/2022	Juv	27.6	0.9
77	Lipa	36	2022-05-13	0	13	80	8	0	101	0	0.128713	0.792079	0.0792079	0	1e-06	1e-06	0	NA	NA	NA	NA	0	0	0	0	Lipa 36 13/5/2022	M	32.4	2.2
78	Lipa	37	2022-05-13	0	19	103	9	1	132	0	0.143939	0.780303	0.0681818	0.00757576	0.00757676	1e-06	0	NA	NA	NA	NA	0	0	0	0	Lipa 37 13/5/2022	F	37.1	2.2
79	Lipa	39	2022-05-12	0	12	188	3	0	203	0	0.0591133	0.926108	0.0147783	0	1e-06	1e-06	0	NA	NA	NA	NA	0	0	0	0	Lipa 39 12/5/2022	F	37.3	3.8
80	Lipa	39	2022-05-13	0	4	86	10	0	100	0	0.04	0.86	0.1	0	1e-06	1e-06	0	NA	NA	NA	NA	0	0	0	0	Lipa 39 13/5/2022	M	32.2	1.9
81	Lipa	40	2022-05-13	0	16	88	27	2	133	0	0.120301	0.661654	0.203008	0.0150376	0.0150386	1e-06	0	NA	NA	NA	NA	0	0	0	0	Lipa 40 13/5/2022	M	34.3	2.1
82	Lipa	41	2022-05-12	0	17	174	13	0	204	0	0.0833333	0.852941	0.0637255	0	1e-06	1e-06	0	NA	NA	NA	NA	0	0	0	0	Lipa 41 12/5/2022	Juv	19.3	0.5
83	Lipa	41	2022-05-13	0	28	47	44	0	119	0	0.235294	0.394958	0.369748	0	1e-06	1e-06	0	NA	NA	NA	NA	0	0	0	0	Lipa 41 13/5/2022	F	37.1	3
84	Lipa	42	2022-05-12	0	90	334	61	9	494	0	0.182186	0.676113	0.123482	0.0182186	0.0182196	1e-06	0	NA	NA	NA	NA	0	0	0	0	Lipa 42 12/5/2022	Juv	24.5	0.9
85	Lipa	42	2022-05-13	0	17	93	24	5	139	0	0.122302	0.669065	0.172662	0.0359712	0.0359722	1e-06	0	NA	NA	NA	NA	0	0	0	0	Lipa 42 13/5/2022	M	33.1	2
86	Lipa	43	2022-05-13	0	40	37	33	5	115	0	0.347826	0.321739	0.286957	0.0434783	0.0434793	1e-06	0	21	13/05/2022 Site4 LIPA43	28.56	319	53164.5	4.72562	1	1	Lipa 43 13/5/2022	M	32.5	1.6
87	Lipa	44	2022-05-13	0	52	39	20	5	116	0	0.448276	0.336207	0.172414	0.0431034	0.0431044	1e-06	0	NA	NA	NA	NA	0	0	0	0	Lipa 44 13/5/2022	M	32.9	2.1	Missing FR finger 3

## Sheet: Data Table 3 - Model results
Topic	Response variable	Model	Predictor variable (Fixed effects)	Test statistic	Degrees of freedom	P-value
Cell differentials of healthy animals	Proportion of leukocyte to erythrocyte	GLM with beta distribution	Species	c2 = 0.784	2	0.676
			Sex	c2 = 4.167	2	0.125
	Proportion of lymphocytes	GLM with beta distribution	Species	c2 = 35.343	2	<0.001
	Proportion of monocytes	GLM with beta distribution	Species	c2 = 11.912	2	0.002
	Proportion of neutrophils	GLM with beta distribution	Species	c2 = 45.914	2	<0.001
	Proportion of eosinophils	GLM with beta distribution	Species	c2 = 131.580	2	<0.001
	Proportion of basophils	GLM with beta distribution	Species	c2 = 5.183	2	0.075
Cell differentials in Litoria paraewingi and Crinia signifera including infected and uninfected animals	Proportion of leukocyte to erythrocyte	GLM with beta distribution	Species	c2 = 0.735	1	0.391
			Parasite status	c2 = 0.084	1	0.772
			Species * Parasite status	c2 = 1.569	1	0.21
	Proportion of lymphocytes	GLM with beta distribution	Species	c2 = 23.900	2	<0.001
			Parasite status	c2 = 0.673	2	0.412
	Proportion of monocytes	GLM with beta distribution	Species	c2 = 9.300	2	0.003
			Parasite status	c2 = 1.508	2	0.219
	Proportion of neutrophils	GLM with beta distribution	Species	c2 = 38.388	2	<0.001
			Parasite status	c2 = 0.541	2	0.462
